# Supplementary material for: Revolutionizing diffuse uterine leiomyomatosis treatment: A case report and literature review on “no‐distension” hysteroscopic myomectomy with thoracic tissue forceps
Source: Int J Gynaecol Obstet. 2024 Jul 28;168(1):87–93. doi: 10.1002/ijgo.15800 (PMC11649851; doi:10.1002/ijgo.15800)
Supplement: Supplementary file 1 — Video S1. xxx. [file IJGO-168-87-s001.zip]

Archive with 3 entries (3 files):
- ijgo15800-sup-0001-VideoS1.m4v
- Supplementary video S1 video caption.doc
- Supplementary video S1 video file (1).mp4
